# Supplementary material for: Development of Robust Freeze-Drying Process for Long-Term Stability of rVSV-SARS-CoV-2 Vaccine
Source: Viruses. 2024 Jun 11;16(6):942. doi: 10.3390/v16060942 (PMC11209311; doi:10.3390/v16060942)
Supplement: Supplementary file 1 [file viruses-16-00942-s001.zip]

Archive with 1 entries (1 files):
- viruses-2964951-supplementary.pdf
